# Supplementary material for: Morphology of foveal hypoplasia: Hyporeflective zones in the Henle fiber layer of eyes with high-grade foveal hypoplasia
Source: PLoS One. 2022 Apr 13;17(4):e0266968. doi: 10.1371/journal.pone.0266968 (PMC9007365; doi:10.1371/journal.pone.0266968)
Supplement: S1 Data — (XLSX) [file pone.0266968.s001.xlsx]

## Sheet: Tabelle1
Total thickness (µm) (Fig. 3B)				Thickness				Thickness outer retinal layers (µm) (Fig. 3B)				RPE thickness (µm) (Fig. 3B)				Photoreceptor length (µm) (Fig. 3B)				POS length (µm) (Figs. 3B and 5D)										PIS length (µm) (Fig. 3B)				EZ thickness (µm) (Fig. 3B)				MZ thickness (µm) (Fig. 3B)				ONL thickness (µm) (Figs. 3B and 5A)
high-grade	low-grade	control		inner retinal												high	low	co																								High center	High 0.5 mm	High 1.0 mm	Low center	Low 0.5 mm	Low 1.0 mm	Co center	Co 0.5 mm
344	282	216		layers (µm) (Fig. 3B)				high	low	co		high	low	co		69	72	75		High center	High 0.5 mm	High 1.0 mm	Low center	Low 0.5 mm	Low 1.0 mm	Co center	Co 0.5 mm	Co 1.0 mm		high-grade	low-grade	control		high	low	co		high	low	co		46	40	43	101	56	39	102	31
335	277	186			low-grade	control		183	203	202		20	25	28		70	71	83		31	26	22	31	28	25	32	27	21		38	40	43		22	29	24		19	13	19		31	37	29	107	42	36	72	30
318	288	224		high-grade				161	199	175		23	21	26		70	70	78		32	31	24	37	25	24	41	27	26		38	34	42		22	21	22		17	15	19		58	51	49	105	43	39	109	34
317	295	228		161	79	14		201	219	211		24	28	22		70	63	88		31	30	26	33	26	24	41	29	26		39	37	38		22	23	23		17	16	15		47	53	29	124	48	38	102	35
289	285	216		166	78	11		193	229	211		22	23	24		61	75	76		30	28	26	30	25	21	44	33	32		39	33	44		24	19	25		15	14	20		49	48	38	89	47	46	96	44
290	292	228		117	69	13		187	209	200		20	23	28		68	65	74		26	24	24	35	28	24	38	27	24		39	40	37		24	24	22		16	16	15		58	65	41	90	40	43	124	46
331	269	197		124	66	17		189	195	217		22	22	20		63	70	74		27	22	23	25	27	25	35	27	28		41	39	39		25	24	21		17	16	21		61	48	38	106	38	35	85	37
339	272	200		102	76	16		201	202	184		20	18	26		71	74	72		30	24	25	32	24	23	38	25	22		33	38	36		19	25	23		15	16	15		80	51	47	110	38	42	93	32
339	287	193		101	97	11		228	207	189		18	20	22		76	73	72		30	28	25	39	29	26	37	24	26		41	40	35		21	22	21		20	17	15		73	57	41	107	49	43	80	28
315	267	191		130	67	13		221	218	177		19	22	22		64	69	81		35	30	25	36	32	26	37	25	23		40	37	35		25	21	21		17	16	14		57	52	48	81	36	39	71	37
315	244	203		111	65	11		188	186	177		26	24	33		66	68	79		27	25	21	29	26	25	43	31	28		37	40	37		24	25	21		15	16	18		70	54	57	81	36	36	80	40
300	291	211		118	69	16		186	187	190		27	26	27		60	76	82		26	27	22	30	29	25	39	28	26		41	39	40		21	25	21		19	13	20		62	48	46	109	50	38	89	30
307	314	211		126	81	14		180	224	199		24	21	20		58	75	89		27	21	20	29	27	25	40	28	25		33	49	42		19	29	21		14	21	19		58	42	46	114	53	40	83	31
307	278	226		129	57	13		178	237	198		26	24	30		67	78	80		28	23	21	27	27	24	41	26	23		32	49	47		19	30	26		13	20	22		85	71	70	97	47	42	107	39
311	277	207		120	67	12		195	218	216		23	21	23		75	76	83		27	25	22	36	23	21	37	32	30		40	43	43		25	25	24		16	19	19		85	82	78	101	42	37	86	31
333	280	248		129	77	13		190	220	197		24	23	26		70	76	80		35	32	27	31	28	26	43	26	24		39	44	39		25	25	21		14	20	19		101	70	60	91	46	36	125	33
	254	199		112	60	10		209	206	239		27	25	27			72	89		33	29	25	33	27	24	38	25	23		38	43	41		24	24	18		14	19	21					73	43	35	83	29
	229	226		121	57	10			182	189			26	25			60	75					31	32	28	42	34	32			42	47			25	25			17	22					82	50	39	107	38
	214	224		124	74	9			161	210			22	24			57	81					24	22	22	35	29	24			36	40			21	25			18	16					78	37	44	103	44
	292	239			72	10			151	211			22	27			72	78					20	25	23	39	33	29			38	42			19	25			19	19					118	49	44	113	34
	272	218			68	16			218	224			20	23			76	78					31	27	26	36	32	26			41	41			26	24			17	17					113	55	44	104	38
	279	255			63	13			218	206			21	24			75	77					34	26	25	30	27	25			42	47			25	26			16	22					130	33	30	131	34
	293	183			74	15			231	243			21	27			69	72					33	24	23	38	26	21			43	39			24	23			18	17					106	36	36	74	37
	313	214			54	12			225	172			26	28			80	77					29	24	22	38	31	26			40	34			21	19			20	16					120	63	59	100	43
	302	198			48	12			236	200			22	20			79	80					34	25	20	39	25	24			44	39			24	21			22	18					145	55	49	83	34
		203			68	11			254	184			24	22				77					39	28	25	41	29	23			39	40			21	26			18	17								91	33
		206			77	14				186				19				82								36	27	24				41				22				19								86	45
		200			48	14				191				29				80								38	27	26				41				23				20								89	32
		243				17				188				21				81								39	27	23				40				25				16								118	38
		235				15				229				22				82								34	27	23				47				26				20								107	42
		186				12				215				23				77								41	30	26				40				24				16								78	38
		241				14				172				23				83								33	26	23				44				26				19								124	57
		198				20				226				24				78								39	28	27				44				26				18								92	32
		192				14				187				21				74								37	21	17				39				22				19								86	41
		224				15				176				22				82								36	27	26				38				23				17								107	29
		210				11				211				24				82								38	30	29				42				23				19								85	41
		202				16				189				24				79								40	26	25				41				22				19								95	31
		241				13				189				17				82								38	33	28				42				24				19								120	31
		222				21				228				22				75								42	26	24				40				24				17								113	47
		212				13				211				19				81								36	27	23				36				22				16								102	34
		246				13				199				23				82								40	27	22				41				24				18								124	36
		206				11				231				26				81								34	24	23				46				27				20								85	30
		229				13				188				22				84								36	30	27				44				24				20								112	34
		239				15				215				26				84								39	27	23				41				24				18								126	53
		212				18				224				20				80								42	28	25				42				22				20								103	40
		222				14				201				26				81								37	26	22				41				24				17								110	37
		263				15				206				25				83								40	32	28				40				23				19								149	49
		241				11				254				21				76								40	29	27				43				24				21								131	40
		223				16				227				21				82								35	27	23				40				22				17								116	42
		213				9				213				23				79								38	28	24				43				24				18								98	47
		191				14				202				23				77								38	26	24				41				22				20								85	32
		213				10				179				24				77								37	28	20				39				21				19								96	37
		219				11				199				19				83								38	29	28				38				23				18								85	50
		203				12				201				23				81								44	28	27				38				21				18								97	36
		223				14				191				19				79								38	28	26				42				23				21								107	42
		250				18				211				25				80								39	25	21				40				21				19								135	39
		203				12				240				19				82								31	28	27				47				31				18								84	28
		225				12				189				21				81								37	27	21				44				25				20								108	51
		220				10				213				22				81								37	28	23				44				27				17								86	38
		207				14				209				21				78								42	28	24				39				25				15								88	55
		202				12				194				25				73								41	28	23				37				22				16								94	38
		202				11				191				25				73								34	24	20				40				23				18								91	41
		210				13				189				27				82								34	28	27				41				21				19								94	38
		224				11				197				21				72								40	27	25				44				24				20								119	60
		218				13				209				20				77								33	23	21				39				19				20								109	40
		277				13				201				23				84								38	32	28				40				21				21								146	45
		236				15				264				23				79								41	33	27				43				20				22								114	41
		211				17				221				23				80								38	28	21				42				23				21								108	27
		213				13				199				22				80								42	28	23				39				20				19								93	39
		231				15				197				32				82								42	26	23				38				21				18								123	34
		199				12				219				30				78								44	28	25				39				20				20								89	31
		199				16				187				25				82								38	27	24				39				25				16								95	42
		194				12				189				23				78								40	28	23				41				20				21								82	47
		205				12				181				29				80								38	24	19				39				23				18								97	30
		205				10				193				21				83								37	31	27				44				22				21								85	32
						13				189				25												39	27	26				42				25				19
						12
						16
[truncated: 37 more columns]
